# Supplementary material for: miR-135b-3p Promotes Cardiomyocyte Ferroptosis by Targeting GPX4 and Aggravates Myocardial Ischemia/Reperfusion Injury
Source: Front Cardiovasc Med. 2021 Aug 13;8:663832. doi: 10.3389/fcvm.2021.663832 (PMC8414249; doi:10.3389/fcvm.2021.663832)
Supplement: Supplementary Dataset 1 — The result of TargetScan, miRWalk, and miRada to predict and screen the miRNAs targeting Gpx4. [file Data_Sheet_1.xlsx]

## Sheet: miRanda
rno-miR-292-3p
rno-miR-363-5p
rno-miR-129-5p
rno-miR-188-3p
rno-miR-423-3p
rno-miR-99a-3p
rno-miR-3550
rno-miR-127-5p
rno-miR-99b-3p
rno-miR-135b-3p
rno-miR-3571

## Sheet: targetscan
rno-miR-135b-3p
rno-miR-135a-3p
rno-miR-3571
rno-miR-6332
rno-miR-423-3p
rno-miR-3557-3p
rno-miR-3594-5p
rno-miR-363-5p
rno-miR-292-3p
rno-miR-30a-3p
rno-miR-30e-3p
rno-miR-30d-3p
rno-miR-6315
rno-miR-378a-3p
rno-miR-3550
rno-miR-99b-3p
rno-miR-99a-3p
rno-miR-127-5p
rno-miR-188-3p
rno-miR-3102
rno-miR-107-3p
rno-miR-103-3p
rno-miR-3569
rno-miR-1224
rno-miR-674-5p

## Sheet: miRWalk
rno-miR-323-5p
rno-miR-324-3p
rno-miR-326-5p
rno-miR-326-3p
rno-miR-327
rno-let-7d-5p
rno-let-7d-3p
rno-miR-328a-5p
rno-miR-328a-3p
rno-miR-330-5p
rno-miR-331-3p
rno-miR-140-5p
rno-miR-140-3p
rno-miR-337-5p
rno-miR-339-5p
rno-miR-339-3p
rno-miR-341
rno-miR-343
rno-miR-344a-5p
rno-miR-345-3p
rno-miR-346
rno-miR-349
rno-miR-351-5p
rno-miR-351-3p
rno-miR-135b-3p
rno-miR-151-3p
rno-miR-101b-5p
rno-let-7a-5p
rno-let-7b-5p
rno-let-7c-5p
rno-let-7e-3p
rno-let-7f-5p
rno-let-7i-3p
rno-miR-7a-2-3p
rno-miR-10a-5p
rno-miR-10b-5p
rno-miR-10b-3p
rno-miR-17-1-3p
rno-miR-18a-5p
rno-miR-23a-5p
rno-miR-23b-5p
rno-miR-24-1-5p
rno-miR-24-3p
rno-miR-24-2-5p
rno-miR-25-5p
rno-miR-26a-3p
rno-miR-26b-3p
rno-miR-27a-5p
rno-miR-27a-3p
rno-miR-29b-5p
rno-miR-29c-5p
rno-miR-30e-5p
rno-miR-30b-5p
rno-miR-30b-3p
rno-miR-30c-2-3p
rno-miR-33-5p
rno-miR-33-3p
rno-miR-34b-5p
rno-miR-34c-5p
rno-miR-34c-3p
rno-miR-34a-5p
rno-miR-34a-3p
rno-miR-92a-1-5p
rno-miR-92a-3p
rno-miR-92a-2-5p
rno-miR-96-5p
rno-miR-99a-5p
rno-miR-99a-3p
rno-miR-99b-5p
rno-miR-99b-3p
rno-miR-122-5p
rno-miR-124-3p
rno-miR-125a-3p
rno-miR-125b-1-3p
rno-miR-125b-2-3p
rno-miR-128-1-5p
rno-miR-128-3p
rno-miR-128-2-5p
rno-miR-132-5p
rno-miR-134-3p
rno-miR-135a-3p
rno-miR-138-5p
rno-miR-139-5p
rno-miR-139-3p
rno-miR-141-5p
rno-miR-142-3p
rno-miR-143-5p
rno-miR-143-3p
rno-miR-146a-3p
rno-miR-150-5p
rno-miR-150-3p
rno-miR-152-5p
rno-miR-154-5p
rno-miR-181c-3p
rno-miR-181b-5p
rno-miR-183-5p
rno-miR-185-3p
rno-miR-187-3p
rno-miR-191a-3p
rno-miR-192-3p
rno-miR-193a-5p
rno-miR-194-5p
rno-miR-194-3p
rno-miR-195-3p
rno-miR-199a-5p
rno-miR-200c-5p
rno-miR-200a-5p
rno-miR-200a-3p
rno-miR-200b-5p
rno-miR-204-3p
rno-miR-208a-5p
rno-miR-210-3p
rno-miR-211-5p
rno-miR-211-3p
rno-miR-212-5p
rno-miR-212-3p
rno-miR-214-3p
rno-miR-216a-5p
rno-miR-216a-3p
rno-miR-217-3p
rno-miR-218a-5p
rno-miR-219a-2-3p
rno-miR-221-5p
rno-miR-222-3p
rno-miR-223-5p
rno-miR-291a-3p
rno-miR-292-5p
rno-miR-292-3p
rno-miR-296-5p
rno-miR-296-3p
rno-miR-299a-3p
rno-miR-320-5p
rno-miR-320-3p
rno-miR-196b-5p
rno-miR-448-5p
rno-miR-448-3p
rno-miR-449a-3p
rno-miR-365-5p
rno-miR-431
rno-miR-433-3p
rno-miR-383-3p
rno-miR-207
rno-miR-501-5p
rno-miR-501-3p
rno-miR-483-3p
rno-miR-370-3p
rno-miR-377-5p
rno-miR-412-5p
rno-miR-412-3p
rno-miR-133b-3p
rno-miR-540-3p
rno-miR-541-3p
rno-miR-542-3p
rno-miR-493-5p
rno-miR-493-3p
rno-miR-376b-5p
rno-miR-381-5p
rno-miR-381-3p
rno-miR-487b-5p
rno-miR-487b-3p
rno-miR-485-5p
rno-miR-485-3p
rno-miR-409a-5p
rno-miR-503-3p
rno-miR-378a-5p
rno-miR-505-5p
rno-miR-664-1-5p
rno-miR-664-2-5p
rno-miR-497-3p
rno-miR-466b-5p
rno-miR-743b-5p
rno-miR-871-5p
rno-miR-874-3p
rno-miR-877
rno-miR-879-5p
rno-miR-147
rno-miR-181d-5p
rno-miR-188-5p
rno-miR-301b-5p
rno-miR-301b-3p
rno-miR-375-5p
rno-miR-380-5p
rno-miR-423-3p
rno-miR-434-3p
rno-miR-455-5p
rno-miR-455-3p
rno-miR-471-5p
rno-miR-484
rno-miR-500-5p
rno-miR-598-5p
rno-miR-672-3p
rno-miR-673-5p
rno-miR-742-5p
rno-miR-742-3p
rno-miR-758-3p
rno-miR-760-5p
rno-miR-770-5p
rno-miR-770-3p
rno-miR-652-5p
rno-miR-652-3p
rno-miR-551b-3p
rno-miR-202-3p
rno-miR-490-5p
rno-miR-490-3p
rno-miR-105
rno-miR-1224
rno-miR-511-5p
rno-miR-504
rno-miR-615
rno-miR-653-3p
rno-miR-668
rno-miR-675-5p
rno-miR-675-3p
rno-miR-876
rno-miR-295-5p
rno-miR-667-5p
rno-miR-761
rno-miR-764-5p
rno-miR-764-3p
rno-miR-666-5p
rno-miR-666-3p
rno-miR-3542
rno-miR-3543
rno-miR-3544
rno-miR-449c-5p
rno-miR-3550
rno-miR-3551-5p
rno-miR-3551-3p
rno-miR-344b-5p
rno-miR-344b-3p
rno-miR-3552
rno-miR-3074
rno-miR-31b
rno-miR-3556a
rno-miR-3558-5p
rno-miR-3558-3p
rno-miR-3560
rno-miR-3561-3p
rno-miR-3562
rno-miR-299b-3p
rno-miR-218b
rno-miR-216b-5p
rno-miR-216b-3p
rno-miR-3568
rno-miR-1188-5p
rno-miR-3573-3p
rno-miR-3574
rno-miR-3577
rno-miR-1912-5p
rno-miR-3580-5p
rno-miR-409b
rno-miR-133c
rno-miR-3584-5p
rno-miR-3585-3p
rno-miR-3586-5p
rno-miR-3586-3p
rno-miR-702-5p
rno-miR-3594-3p
rno-miR-3120
rno-miR-741-3p
rno-miR-3595
rno-miR-328b-3p
rno-miR-1199-5p
rno-miR-1199-3p
rno-miR-1306-3p
rno-miR-3473
rno-miR-378b
rno-miR-6216
rno-miR-6314
rno-miR-344i
rno-miR-6315
rno-miR-3102
rno-miR-3075
rno-miR-1298
rno-miR-6324
rno-miR-6326
rno-miR-6327
rno-miR-6328
rno-miR-3072
rno-miR-6333
rno-miR-6334
rno-miR-7578
rno-let-7g-3p
rno-miR-149-5p
rno-miR-149-3p
rno-miR-1843b-5p
rno-miR-193b-5p
rno-miR-1956-5p
rno-miR-3064-5p
rno-miR-450b-3p
rno-miR-5132-5p
rno-miR-5132-3p
rno-miR-762
rno-miR-324-5p
rno-miR-325-5p
rno-miR-345-5p
rno-miR-129-5p
rno-miR-21-3p
rno-miR-30c-1-3p
rno-miR-93-3p
rno-miR-103-1-5p
rno-miR-127-5p
rno-miR-127-3p
rno-miR-186-3p
rno-miR-196a-5p
rno-miR-210-5p
rno-miR-218a-2-3p
rno-miR-222-5p
rno-miR-298-5p
rno-miR-196b-3p
rno-miR-451-3p
rno-miR-489-5p
rno-miR-224-3p
rno-miR-133b-5p
rno-miR-541-5p
rno-miR-494-5p
rno-miR-499-3p
rno-miR-874-5p
rno-miR-181d-3p
rno-miR-375-3p
rno-miR-411-5p
rno-miR-500-3p
rno-miR-671
rno-miR-873-5p
rno-miR-146b-5p
rno-miR-146b-3p
rno-miR-665
rno-miR-293-3p
rno-miR-295-3p
rno-miR-678
rno-miR-3085
rno-miR-466d
rno-miR-3065-3p
rno-miR-1193-5p
rno-miR-3580-3p
rno-miR-3593-5p
rno-miR-3594-5p
rno-miR-6215
rno-miR-344g
rno-miR-6323
rno-miR-6331
rno-miR-6332
rno-miR-1247-3p
rno-miR-452-5p
rno-miR-486
rno-miR-709

## Sheet: VENN
		Targetscan miRWalk miRada	7	rno-miR-99a-3p rno-miR-135b-3p rno-miR-99b-3p rno-miR-127-5p rno-miR-3550 rno-miR-292-3p rno-miR-423-3p
		Targetscan miRada	3	rno-miR-3571 rno-miR-188-3p rno-miR-363-5p
		miRWalk miRada	1	rno-miR-129-5p
		Targetscan miRWalk	6	rno-miR-3102 rno-miR-135a-3p rno-miR-6332 rno-miR-3594-5p rno-miR-1224 rno-miR-6315
		Targetscan	9	rno-miR-30a-3p rno-miR-107-3p rno-miR-103-3p rno-miR-674-5p rno-miR-30e-3p rno-miR-3569 rno-miR-378a-3p rno-miR-3557-3p rno-miR-30d-3p
		miRWalk	332	rno-miR-293-3p rno-miR-325-5p rno-miR-667-5p rno-miR-702-5p rno-miR-128-2-5p rno-miR-6331 rno-miR-299b-3p rno-miR-540-3p rno-miR-448-3p rno-miR-743b-5p rno-miR-139-3p rno-miR-200a-5p rno-miR-30b-5p rno-miR-133c rno-miR-30e-5p rno-miR-497-3p rno-miR-298-5p rno-miR-224-3p rno-miR-1298 rno-miR-216b-5p rno-miR-370-3p rno-miR-877 rno-miR-770-3p rno-miR-320-5p rno-miR-204-3p rno-miR-122-5p rno-miR-761 …
